# Supplementary material for: Combination Treatment of Locoregionally Aggressive Granulomatosis with Polyangiitis and Cranial Base Infiltration
Source: Brain Sci. 2023 Jul 29;13(8):1140. doi: 10.3390/brainsci13081140 (PMC10452321; doi:10.3390/brainsci13081140)
Supplement: Supplementary file 1 [file brainsci-13-01140-s001.zip]

Archive with 1 entries (1 files):
- brainsci-2483106-supplementary.pdf
